# Supplementary material for: Post-catalysis structures of mitochondrial complex I with ubiquinol-10 bound in the active site
Source: Nat Commun. 2026 Mar 5;17:3506. doi: 10.1038/s41467-026-70030-0 (PMC13083836; doi:10.1038/s41467-026-70030-0)
Supplement: Supplementary file 4 — Source Data [file 41467_2026_70030_MOESM4_ESM.xlsx]

## Sheet: Supplementary Figure 1D
Sample	Specific activity (µmol NADH/min/mg)
	Replicate 1	Replicate 2	Replicate 3	Replicate 4	mean	S.E.M.
DDM-CI	15.888	15.5	15.5603	15.3655	15.5784	0.0960493
CI-ND	10.6195	10.2568	10.2318	10.1405	10.3122	0.0913167
CI-ND + NEM	2.8809	3.14789	3.06254	3.25606	3.08685	0.068631
Deactivated CI-ND	11.6305	11.3954	11.397	11.6577	11.5202	0.0621661
Deactivated CI-ND + NEM	1.17768	0.815657	1.01762	0.983227	0.998546	0.064293

## Sheet: Supplementary Figure 7A
Simulation Time (ns)	ΔG (kJ/mol)	Statistical uncertainty
2	-0.34	1.02
4	1.44	1.03
8	3.23	1.02
32	5.92	1.05
60	12.1	1.29
100	12.1	1.33
150	9.44	1.33
200	8.17	1.28
250	8.17	1.12
300	8.35	1.22
350	8.15	1.11
400	8.15	1.24
450	7.83	1.13
